# Supplementary material for: A Comparative Study on UHPLC-HRMS Profiles and Biological Activities of Inula sarana Different Extracts and Its Beta-Cyclodextrin Complex: Effective Insights for Novel Applications
Source: Antioxidants (Basel). 2023 Oct 10;12(10):1842. doi: 10.3390/antiox12101842 (PMC10604322; doi:10.3390/antiox12101842)
Supplement: Supplementary file 1 [file antioxidants-12-01842-s001.zip]

Archive with 1 entries (1 files):
- antioxidants-2616709-supplementary.pdf
